# Supplementary material for: Improved Separation in Horizontal Protein SDS-PAGE with Double-Deck Flat Electrodes and a Field Inversion Gel Electrophoresis Module
Source: Methods Protoc. 2023 Nov 3;6(6):106. doi: 10.3390/mps6060106 (PMC10660703; doi:10.3390/mps6060106)
Supplement: Supplementary file 1 [file mps-06-00106-s001.zip]

Archive with 1 entries (1 files):
- mps-2653985-supplementary.pdf
